# Supplementary material for: Immunophenotypic correlates of sustained MRD negativity in patients with multiple myeloma
Source: Nat Commun. 2023 Sep 2;14:5335. doi: 10.1038/s41467-023-40966-8 (PMC10475030; doi:10.1038/s41467-023-40966-8)
Supplement: Supplementary file 6 — Source Data [file 41467_2023_40966_MOESM6_ESM.xlsx]

## Sheet: Fig 3b
Percentage of terminal effector memory T cells (TEM) expressing TOX by single-cell RNA sequencing.
Patient ID	MRD status	Time point	Transplant history	% TOX+
22	Unsustained	Follow-up	Prior ASCT	16.5049
39	Unsustained	Follow-up	No prior ASCT	12.0724
60	Unsustained	Follow-up	Prior ASCT	11.8812
18	Unsustained	Follow-up	Prior ASCT	11.8227
52	Unsustained	Follow-up	Prior ASCT	10.7527
28	Unsustained	Follow-up	Prior ASCT	9.80392
37	Unsustained	Follow-up	Prior ASCT	9.71831
44	Unsustained	Follow-up	No prior ASCT	9.26829
77	Unsustained	Follow-up	No prior ASCT	8.83117
58	Unsustained	Follow-up	Prior ASCT	3.18471
77	Unsustained	Baseline	No prior ASCT	10.1025
28	Unsustained	Baseline	Prior ASCT	9.70874
60	Unsustained	Baseline	Prior ASCT	8.85609
39	Unsustained	Baseline	No prior ASCT	7.54912
44	Unsustained	Baseline	No prior ASCT	6.8323
52	Unsustained	Baseline	Prior ASCT	6.65824
37	Unsustained	Baseline	Prior ASCT	6.57277
18	Unsustained	Baseline	Prior ASCT	5.05051
22	Unsustained	Baseline	Prior ASCT	2.97872
58	Unsustained	Baseline	Prior ASCT	2.76316
43	Sustained	Follow-up	Prior ASCT	12.3153
4	Sustained	Follow-up	Prior ASCT	9.43396
30	Sustained	Follow-up	No prior ASCT	9.30233
56	Sustained	Follow-up	No prior ASCT	8.69565
25	Sustained	Follow-up	No prior ASCT	7.79854
64	Sustained	Follow-up	No prior ASCT	7.01754
66	Sustained	Follow-up	No prior ASCT	6.43939
88	Sustained	Follow-up	No prior ASCT	2.90237
67	Sustained	Follow-up	No prior ASCT	1.78571
73	Sustained	Follow-up	No prior ASCT	1.33333
43	Sustained	Baseline	Prior ASCT	10.8556
30	Sustained	Baseline	No prior ASCT	10.8108
56	Sustained	Baseline	No prior ASCT	10.166
67	Sustained	Baseline	No prior ASCT	8.09249
64	Sustained	Baseline	No prior ASCT	7.77202
25	Sustained	Baseline	No prior ASCT	5.14541
88	Sustained	Baseline	No prior ASCT	5.11811
66	Sustained	Baseline	No prior ASCT	4.74308
4	Sustained	Baseline	Prior ASCT	4.02685
73	Sustained	Baseline	No prior ASCT	3.27869

## Sheet: Fig 3c
Single-cell T cell receptor Gini index of CD4+ and CD8+ T cells.
PatientID	TimePoint	MRDNegative	Transplant	CellType	Gini
4	BeforeMaintenance	Sustained	Prior ASCT	CD4 T cells	0.0429864
4	BeforeMaintenance	Sustained	Prior ASCT	CD8 T cells	0.374913
4	DuringAfterMaintenance	Sustained	Prior ASCT	CD4 T cells	0.0216108
4	DuringAfterMaintenance	Sustained	Prior ASCT	CD8 T cells	0.325978
18	BeforeMaintenance	Unsustained	Prior ASCT	CD4 T cells	0
18	BeforeMaintenance	Unsustained	Prior ASCT	CD8 T cells	0.0705128
18	DuringAfterMaintenance	Unsustained	Prior ASCT	CD4 T cells	0.0330866
18	DuringAfterMaintenance	Unsustained	Prior ASCT	CD8 T cells	0.290005
22	BeforeMaintenance	Unsustained	Prior ASCT	CD4 T cells	0
22	BeforeMaintenance	Unsustained	Prior ASCT	CD8 T cells	0
22	DuringAfterMaintenance	Unsustained	Prior ASCT	CD4 T cells	0.0236138
22	DuringAfterMaintenance	Unsustained	Prior ASCT	CD8 T cells	0.467747
25	BeforeMaintenance	Sustained	No prior ASCT	CD4 T cells	0.00343634
25	BeforeMaintenance	Sustained	No prior ASCT	CD8 T cells	0.292936
25	DuringAfterMaintenance	Sustained	No prior ASCT	CD4 T cells	0.0215447
25	DuringAfterMaintenance	Sustained	No prior ASCT	CD8 T cells	0.557693
28	BeforeMaintenance	Unsustained	Prior ASCT	CD4 T cells	0.0466611
28	BeforeMaintenance	Unsustained	Prior ASCT	CD8 T cells	0.0819068
28	DuringAfterMaintenance	Unsustained	Prior ASCT	CD4 T cells	0.015377
28	DuringAfterMaintenance	Unsustained	Prior ASCT	CD8 T cells	0
30	BeforeMaintenance	Sustained	No prior ASCT	CD4 T cells	0.0107908
30	BeforeMaintenance	Sustained	No prior ASCT	CD8 T cells	0.610008
30	DuringAfterMaintenance	Sustained	No prior ASCT	CD4 T cells	0.046516
30	DuringAfterMaintenance	Sustained	No prior ASCT	CD8 T cells	0.601259
37	BeforeMaintenance	Unsustained	Prior ASCT	CD4 T cells	0.00534728
37	BeforeMaintenance	Unsustained	Prior ASCT	CD8 T cells	0.503476
37	DuringAfterMaintenance	Unsustained	Prior ASCT	CD4 T cells	0.0781671
37	DuringAfterMaintenance	Unsustained	Prior ASCT	CD8 T cells	0.663918
39	BeforeMaintenance	Unsustained	No prior ASCT	CD4 T cells	0.0220734
39	BeforeMaintenance	Unsustained	No prior ASCT	CD8 T cells	0.339788
39	DuringAfterMaintenance	Unsustained	No prior ASCT	CD4 T cells	0.019319
39	DuringAfterMaintenance	Unsustained	No prior ASCT	CD8 T cells	0.389912
43	BeforeMaintenance	Sustained	Prior ASCT	CD4 T cells	0.0288057
43	BeforeMaintenance	Sustained	Prior ASCT	CD8 T cells	0.82963
43	DuringAfterMaintenance	Sustained	Prior ASCT	CD4 T cells	0
43	DuringAfterMaintenance	Sustained	Prior ASCT	CD8 T cells	0.745238
44	BeforeMaintenance	Unsustained	No prior ASCT	CD4 T cells	0
44	BeforeMaintenance	Unsustained	No prior ASCT	CD8 T cells	0.333333
44	DuringAfterMaintenance	Unsustained	No prior ASCT	CD4 T cells	0.0227181
44	DuringAfterMaintenance	Unsustained	No prior ASCT	CD8 T cells	0.449256
52	BeforeMaintenance	Unsustained	Prior ASCT	CD4 T cells	0.327517
52	BeforeMaintenance	Unsustained	Prior ASCT	CD8 T cells	0.728045
52	DuringAfterMaintenance	Unsustained	Prior ASCT	CD4 T cells	0.0834654
52	DuringAfterMaintenance	Unsustained	Prior ASCT	CD8 T cells	0.202806
56	BeforeMaintenance	Sustained	No prior ASCT	CD4 T cells	0.0721882
56	BeforeMaintenance	Sustained	No prior ASCT	CD8 T cells	0.696401
56	DuringAfterMaintenance	Sustained	No prior ASCT	CD4 T cells	0.0217172
56	DuringAfterMaintenance	Sustained	No prior ASCT	CD8 T cells	0.638086
58	BeforeMaintenance	Unsustained	Prior ASCT	CD4 T cells	0.0292258
58	BeforeMaintenance	Unsustained	Prior ASCT	CD8 T cells	0.25
58	DuringAfterMaintenance	Unsustained	Prior ASCT	CD4 T cells	0.0340753
58	DuringAfterMaintenance	Unsustained	Prior ASCT	CD8 T cells	0.0910138
60	BeforeMaintenance	Unsustained	Prior ASCT	CD4 T cells	0.349381
60	BeforeMaintenance	Unsustained	Prior ASCT	CD8 T cells	0.623038
60	DuringAfterMaintenance	Unsustained	Prior ASCT	CD4 T cells	0.0777094
60	DuringAfterMaintenance	Unsustained	Prior ASCT	CD8 T cells	0.592879
64	BeforeMaintenance	Sustained	No prior ASCT	CD4 T cells	0.0040649
64	BeforeMaintenance	Sustained	No prior ASCT	CD8 T cells	0.179803
64	DuringAfterMaintenance	Sustained	No prior ASCT	CD4 T cells	0.00447076
64	DuringAfterMaintenance	Sustained	No prior ASCT	CD8 T cells	0.296954
66	BeforeMaintenance	Sustained	No prior ASCT	CD4 T cells	0.126276
66	BeforeMaintenance	Sustained	No prior ASCT	CD8 T cells	0.572917
66	DuringAfterMaintenance	Sustained	No prior ASCT	CD4 T cells	0.0348318
66	DuringAfterMaintenance	Sustained	No prior ASCT	CD8 T cells	0.48418
67	BeforeMaintenance	Sustained	No prior ASCT	CD4 T cells	0
67	BeforeMaintenance	Sustained	No prior ASCT	CD8 T cells	0.0695971
67	DuringAfterMaintenance	Sustained	No prior ASCT	CD4 T cells	0.00908936
67	DuringAfterMaintenance	Sustained	No prior ASCT	CD8 T cells	0
73	BeforeMaintenance	Sustained	No prior ASCT	CD4 T cells	0
73	BeforeMaintenance	Sustained	No prior ASCT	CD8 T cells	0.175
73	DuringAfterMaintenance	Sustained	No prior ASCT	CD4 T cells	0
73	DuringAfterMaintenance	Sustained	No prior ASCT	CD8 T cells	0
77	BeforeMaintenance	Unsustained	No prior ASCT	CD4 T cells	0.0122286
77	BeforeMaintenance	Unsustained	No prior ASCT	CD8 T cells	0.248784
77	DuringAfterMaintenance	Unsustained	No prior ASCT	CD4 T cells	0.0043603
77	DuringAfterMaintenance	Unsustained	No prior ASCT	CD8 T cells	0.37403
88	BeforeMaintenance	Sustained	No prior ASCT	CD4 T cells	0.00541093
88	BeforeMaintenance	Sustained	No prior ASCT	CD8 T cells	0.0632583
88	DuringAfterMaintenance	Sustained	No prior ASCT	CD4 T cells	0.00598759
88	DuringAfterMaintenance	Sustained	No prior ASCT	CD8 T cells	0.128821

## Sheet: Fig 5a
Bulk TCRβ Gini index.
PatientID	TimePoint	MRDNegative	Transplant	Gini Index
4	Baseline	Sustained	Prior HDM-ASCT	0.69063
18	Baseline	Unsustained	Prior HDM-ASCT	0.689778
18	Follow-up	Unsustained	Prior HDM-ASCT	0.465176
22	Baseline	Unsustained	Prior HDM-ASCT	0.643987
22	Follow-up	Unsustained	Prior HDM-ASCT	0.513278
28	Baseline	Unsustained	Prior HDM-ASCT	0.5557
28	Follow-up	Unsustained	Prior HDM-ASCT	0.399422
37	Baseline	Unsustained	Prior HDM-ASCT	0.646264
37	Follow-up	Unsustained	Prior HDM-ASCT	0.611736
39	Baseline	Unsustained	No prior HDM-ASCT	0.335673
39	Follow-up	Unsustained	No prior HDM-ASCT	0.508139
43	Baseline	Sustained	Prior HDM-ASCT	0.764267
44	Follow-up	Unsustained	No prior HDM-ASCT	0.626523
44	Baseline	Unsustained	No prior HDM-ASCT	0.534488
45	Follow-up	Sustained	No prior HDM-ASCT	0.447074
45	Baseline	Sustained	No prior HDM-ASCT	0.440077
52	Baseline	Unsustained	Prior HDM-ASCT	0.808262
52	Follow-up	Unsustained	Prior HDM-ASCT	0.612488
60	Follow-up	Unsustained	Prior HDM-ASCT	0.608099
60	Baseline	Unsustained	Prior HDM-ASCT	0.838679
66	Baseline	Sustained	No prior HDM-ASCT	0.61842
66	Follow-up	Sustained	No prior HDM-ASCT	0.522764
77	Follow-up	Unsustained	No prior HDM-ASCT	0.321259
77	Baseline	Unsustained	No prior HDM-ASCT	0.552564

## Sheet: Fig 6a
Single-cell RNA sequencing cell counts automatically classified by Azimuth
Patient ID	Time point	MRD status	Transplant history	Intermediate B cell	Memory B cell	Naive B cells	Plasmablasts	CD4 central memory T cell	Cytotoxic CD4 T cell	Naive T helper cells	T regulatory cells	Terminal effector CD4 T cells	Central memory CD8 T cell	Naive CD8 T cells	Terminal effector CD8 T cells	Myeloid dendritic cells	Plasmacytoid dendritic cells	Classical monocytes	Non classical monocytes	CD56 bright NK cell	Natural killer cells	Proliferating NK cell	MAIT cells	Vd2 gamma delta T cells
4	Baseline	Sustained	Prior ASCT	9	2	105	1	78	80	33	13	2	3	4	245	7	1	87	10	8	39	1	0	9
4	Follow-up	Sustained	Prior ASCT	15	9	159	0	398	45	100	33	18	20	7	227	28	0	510	31	7	27	1	2	5
18	Baseline	Non-sustained	Prior ASCT	19	5	68	4	58	2	12	2	11	0	1	45	24	1	301	2	1	19	5	0	1
18	Follow-up	Non-sustained	Prior ASCT	95	112	936	101	406	38	10	107	78	23	6	447	37	0	1137	17	22	1346	1	0	37
22	Baseline	Non-sustained	Prior ASCT	12	18	20	0	184	22	339	18	7	16	9	204	4	0	4	0	0	13	0	0	0
22	Follow-up	Non-sustained	Prior ASCT	8	12	166	15	518	6	46	135	20	108	47	457	9	4	103	14	109	126	16	0	45
25	Baseline	Sustained	No prior ASCT	2	3	3	1	210	11	229	51	40	31	37	295	36	0	133	48	1	122	3	7	11
25	Follow-up	Sustained	No prior ASCT	1	1	52	2	758	50	486	202	113	65	101	980	59	13	508	129	13	794	4	34	50
28	Baseline	Non-sustained	Prior ASCT	39	22	353	4	453	1	42	9	11	82	1	48	36	7	733	28	4	9	2	1	0
28	Follow-up	Non-sustained	Prior ASCT	4	6	69	0	122	2	21	7	4	20	5	17	25	3	211	24	13	8	3	0	0
30	Baseline	Sustained	No prior ASCT	11	9	4	1	424	16	79	79	101	39	69	695	156	6	949	235	3	38	27	71	14
30	Follow-up	Sustained	No prior ASCT	0	3	19	0	138	12	8	6	42	3	1	299	28	2	290	14	2	22	4	15	21
37	Baseline	Non-sustained	Prior ASCT	35	20	877	1	247	15	40	13	47	31	3	548	47	8	559	47	5	52	11	18	4
37	Follow-up	Non-sustained	Prior ASCT	33	39	541	4	543	67	65	29	80	54	10	1071	17	14	975	27	11	119	9	24	5
39	Baseline	Non-sustained	No prior ASCT	8	16	17	3	2411	14	558	329	209	214	66	573	109	38	1167	222	29	439	10	30	10
39	Follow-up	Non-sustained	No prior ASCT	9	10	16	15	780	23	339	162	80	65	41	850	47	1	1295	131	16	426	15	13	21
43	Baseline	Sustained	Prior ASCT	12	6	357	1	129	21	71	14	45	2	5	909	21	10	292	87	74	367	7	5	26
43	Follow-up	Sustained	Prior ASCT	5	1	38	1	19	2	21	2	4	0	2	136	6	3	37	0	1	24	2	2	3
44	Baseline	Non-sustained	No prior ASCT	8	13	47	3	95	11	6	4	3	2	1	116	11	1	150	22	0	40	3	13	1
44	Follow-up	Non-sustained	No prior ASCT	12	13	96	1	120	22	39	10	6	10	4	262	5	3	120	3	0	35	2	14	5
52	Baseline	Non-sustained	Prior ASCT	1	8	142	3	345	413	50	48	105	59	7	2047	42	11	450	254	65	380	11	1	7
52	Follow-up	Non-sustained	Prior ASCT	0	3	11	0	215	53	63	24	12	17	4	139	5	0	71	3	6	17	4	0	2
56	Baseline	Sustained	No prior ASCT	16	50	246	0	229	63	100	59	24	9	1	367	71	7	789	251	19	472	10	2	15
56	Follow-up	Sustained	No prior ASCT	2	3	30	1	81	10	15	3	2	0	0	151	3	2	358	53	3	74	1	0	7
58	Baseline	Non-sustained	Prior ASCT	0	6	4	1	865	179	245	61	141	33	18	456	128	11	737	88	26	1288	20	2	74
58	Follow-up	Non-sustained	Prior ASCT	17	29	113	1	596	9	71	25	61	21	7	53	28	3	370	3	0	50	1	1	2
60	Baseline	Non-sustained	Prior ASCT	1	8	15	7	327	450	51	31	46	14	10	1071	16	3	258	192	20	946	15	1	19
60	Follow-up	Non-sustained	Prior ASCT	9	6	146	6	237	68	52	67	20	8	5	431	8	2	345	136	12	444	3	2	4
64	Baseline	Sustained	No prior ASCT	1	9	38	3	568	5	721	132	41	35	45	104	31	14	830	20	22	143	4	4	7
64	Follow-up	Sustained	No prior ASCT	9	16	224	6	993	7	911	157	74	71	51	309	48	1	621	61	28	257	2	8	10
66	Baseline	Sustained	No prior ASCT	2	0	11	1	112	67	73	20	39	7	2	318	21	14	648	129	9	417	4	18	17
66	Follow-up	Sustained	No prior ASCT	5	13	129	8	217	22	127	23	52	19	8	413	18	2	555	41	14	375	3	17	92
67	Baseline	Sustained	No prior ASCT	2	8	88	4	238	4	363	71	33	11	110	102	26	3	277	16	28	72	0	16	4
67	Follow-up	Sustained	No prior ASCT	2	9	86	0	147	0	59	19	21	12	3	17	10	6	219	14	1	17	4	4	6
73	Baseline	Sustained	No prior ASCT	7	34	92	2	155	3	654	37	13	11	20	26	23	7	399	33	20	141	1	5	1
73	Follow-up	Sustained	No prior ASCT	2	7	40	2	135	3	373	32	9	3	8	61	28	0	476	39	28	407	9	6	4
77	Baseline	Non-sustained	No prior ASCT	1	4	5	0	312	21	213	20	29	17	30	366	40	2	784	47	6	51	13	4	57
77	Follow-up	Non-sustained	No prior ASCT	20	24	182	3	670	26	411	53	55	27	36	464	62	29	883	75	11	396	5	1	129
88	Baseline	Sustained	No prior ASCT	1	1	0	2	587	14	557	71	77	41	96	118	35	21	536	159	36	806	7	27	11
88	Follow-up	Sustained	No prior ASCT	1	5	61	2	744	35	654	117	57	63	104	195	72	2	1195	117	42	696	5	16	4
Single-cell RNA sequencing cell counts of external dataset (Gene Expression Omnibus ID GSE124310) automatically classified by Azimuth.
PatientID	Diagnosis	CD4 central memory T cell	CD56 bright NK cell	Central memory CD8 T cell	Classical monocytes	Cytotoxic CD4 T cell	Intermediate B cell	MAIT cells	Memory B cell	Myeloid dendritic cells	Naive B cells	Naive CD8 T cells	Naive T helper cells	Natural killer cells	Non classical monocytes	Plasmacytoid dendritic cells	T regulatory cells	Terminal effector CD4 T cells	Terminal effector CD8 T cells	Vd2 gamma delta T cells
GSM3528779	Healthy	10	0	0	55	2	1	0	1	0	4	6	6	12	1	8	0	4	11	3
GSM3528781	Healthy	152	3	24	254	5	25	4	31	30	112	108	297	36	8	42	16	37	85	32
GSM3528783	Healthy	105	3	31	96	1	3	18	11	22	12	40	124	58	6	17	10	50	138	23
GSM3528785	Healthy	47	0	1	140	0	7	3	5	13	92	16	18	26	10	19	7	12	20	6
GSM3528787	Healthy	1	0	0	110	0	1	0	5	4	0	5	5	2	0	0	0	1	5	1
GSM3528789	Healthy	3	0	0	127	0	1	0	2	0	0	13	0	1	1	8	0	3	1	1
GSM3528791	Healthy	39	0	9	112	3	6	4	8	19	41	109	69	6	1	31	4	33	46	5
GSM3528794	Healthy	11	0	1	356	29	4	4	20	15	62	6	13	12	12	20	3	18	100	14
GSM3528796	Healthy	16	0	4	288	13	7	0	19	12	17	38	33	1	8	15	3	10	13	3
GSM3528753	MGUS	277	3	20	539	4	1	4	6	26	1	27	556	180	61	5	24	31	40	16
GSM3528755	MGUS	18	1	1	73	0	0	0	3	9	3	6	18	14	4	2	1	12	9	5
GSM3528757	MGUS	79	2	2	172	1	9	3	8	7	42	0	15	262	72	1	14	18	26	2
GSM3528759	MGUS	63	5	6	45	2	5	3	6	7	10	11	62	51	8	5	3	29	61	5
GSM3528762	MGUS	18	1	0	21	3	1	1	2	2	3	13	46	57	2	2	5	2	34	1
GSM3528764	MM	173	4	7	144	6	7	7	31	12	26	8	320	98	112	2	12	28	64	13
GSM3528767	MM	23	5	0	251	4	41	3	91	19	140	10	111	184	26	20	184	20	72	8
GSM3528769	MM	84	4	1	162	0	6	9	3	5	43	5	64	147	33	5	23	22	140	14
GSM3528771	MM	72	0	4	149	81	36	6	224	4	23	19	97	79	5	0	5	36	334	30
GSM3528773	MM	29	1	1	22	0	2	0	2	2	13	11	32	37	13	2	10	4	11	0
GSM3528775	MM	154	10	13	84	14	40	1	23	19	17	7	113	235	49	8	31	81	68	41
GSM3528777	MM	154	1	5	826	38	3	1	20	56	10	37	64	52	39	24	38	47	102	94
GSM3528798	SMMh	32	2	3	56	35	7	0	5	7	6	5	19	41	8	3	1	3	45	8
GSM3528800	SMMh	31	0	1	104	1	3	4	1	4	3	1	14	58	9	1	7	7	17	5
GSM3528802	SMMh	69	0	5	17	14	2	1	9	5	0	27	118	19	21	1	18	29	66	5
GSM3528804	SMMh	181	5	6	300	271	11	25	75	48	98	11	160	235	118	19	26	144	256	115
GSM3528807	SMMh	171	6	26	113	4	8	2	7	19	2	85	275	24	15	3	29	45	57	12
GSM3528809	SMMh	223	0	11	37	7	6	0	6	1	16	11	191	31	3	1	18	12	33	5
GSM3528810	SMMh	26	1	3	42	0	1	0	2	3	19	12	44	36	3	0	5	3	15	11
GSM3528812	SMMh	33	0	2	25	3	2	0	3	1	13	5	126	9	13	0	6	1	3	12
GSM3528814	SMMl	104	0	1	383	21	5	6	9	23	3	9	96	88	25	10	16	31	51	26
GSM3528816	SMMl	136	2	20	50	59	14	2	16	6	33	17	190	155	59	3	25	57	206	58
GSM3528818	SMMl	18	0	0	63	14	1	0	1	6	9	6	11	31	4	8	4	14	20	14

## Sheet: Supp Fig 5
CD4/CD8 ratios in peripheral blood mononuclear cells (PBMC) measured by single-cell RNA sequencing (scRNAseq) and bone marrow mononuclear cells (BMMC) measured by CyTOF
Patient ID	Time point	MRD status	Transplant history	Assay	Tissue	CD4/CD8 ratio
18	Baseline	Unsustained	Prior ASCT	CyTOF	BMMC	0.251522
18	Baseline	Unsustained	Prior ASCT	CyTOF	BMMC	0.0637237
18	Baseline	Unsustained	Prior ASCT	CyTOF	BMMC	0.0371783
28	Baseline	Unsustained	Prior ASCT	CyTOF	BMMC	0.0433213
28	Baseline	Unsustained	Prior ASCT	CyTOF	BMMC	0.0288809
28	Baseline	Unsustained	Prior ASCT	CyTOF	BMMC	0.281588
28	Follow-up	Unsustained	Prior ASCT	CyTOF	BMMC	0.0520446
28	Follow-up	Unsustained	Prior ASCT	CyTOF	BMMC	0.372491
28	Follow-up	Unsustained	Prior ASCT	CyTOF	BMMC	0.0312268
29	Baseline	Sustained	Prior ASCT	CyTOF	BMMC	0.0724638
29	Baseline	Sustained	Prior ASCT	CyTOF	BMMC	0.144928
29	Follow-up	Sustained	Prior ASCT	CyTOF	BMMC	0.00648292
29	Follow-up	Sustained	Prior ASCT	CyTOF	BMMC	0.176017
29	Follow-up	Sustained	Prior ASCT	CyTOF	BMMC	0.171532
37	Follow-up	Unsustained	Prior ASCT	CyTOF	BMMC	0.0352402
37	Follow-up	Unsustained	Prior ASCT	CyTOF	BMMC	0.0115858
37	Follow-up	Unsustained	Prior ASCT	CyTOF	BMMC	0.103065
39	Baseline	Unsustained	No prior ASCT	CyTOF	BMMC	0.0387597
39	Baseline	Unsustained	No prior ASCT	CyTOF	BMMC	0.0620155
39	Baseline	Unsustained	No prior ASCT	CyTOF	BMMC	0.271318
39	Follow-up	Unsustained	No prior ASCT	CyTOF	BMMC	0.172258
39	Follow-up	Unsustained	No prior ASCT	CyTOF	BMMC	0.0640961
39	Follow-up	Unsustained	No prior ASCT	CyTOF	BMMC	0.538307
4	Baseline	Sustained	Prior ASCT	CyTOF	BMMC	0.123077
4	Follow-up	Sustained	Prior ASCT	CyTOF	BMMC	0.166329
4	Follow-up	Sustained	Prior ASCT	CyTOF	BMMC	0.111562
4	Follow-up	Sustained	Prior ASCT	CyTOF	BMMC	0.0588235
44	Follow-up	Unsustained	No prior ASCT	CyTOF	BMMC	0.0082435
44	Follow-up	Unsustained	No prior ASCT	CyTOF	BMMC	0.0748256
44	Follow-up	Unsustained	No prior ASCT	CyTOF	BMMC	0.0234623
45	Baseline	Sustained	No prior ASCT	CyTOF	BMMC	0.0565312
45	Baseline	Sustained	No prior ASCT	CyTOF	BMMC	0.240162
45	Baseline	Sustained	No prior ASCT	CyTOF	BMMC	0.0398026
45	Follow-up	Sustained	No prior ASCT	CyTOF	BMMC	0.0881612
45	Follow-up	Sustained	No prior ASCT	CyTOF	BMMC	0.781276
45	Follow-up	Sustained	No prior ASCT	CyTOF	BMMC	0.034005
56	Baseline	Sustained	No prior ASCT	CyTOF	BMMC	0.050144
56	Baseline	Sustained	No prior ASCT	CyTOF	BMMC	0.266038
56	Baseline	Sustained	No prior ASCT	CyTOF	BMMC	0.0111722
56	Follow-up	Sustained	No prior ASCT	CyTOF	BMMC	0.145251
60	Baseline	Unsustained	Prior ASCT	CyTOF	BMMC	0.0505051
64	Baseline	Sustained	No prior ASCT	CyTOF	BMMC	1.30233
64	Baseline	Sustained	No prior ASCT	CyTOF	BMMC	0.27907
64	Baseline	Sustained	No prior ASCT	CyTOF	BMMC	0.27907
64	Follow-up	Sustained	No prior ASCT	CyTOF	BMMC	0.421053
64	Follow-up	Sustained	No prior ASCT	CyTOF	BMMC	1.46411
64	Follow-up	Sustained	No prior ASCT	CyTOF	BMMC	0.191388
66	Baseline	Sustained	No prior ASCT	CyTOF	BMMC	0.977465
66	Baseline	Sustained	No prior ASCT	CyTOF	BMMC	0.187324
66	Baseline	Sustained	No prior ASCT	CyTOF	BMMC	0.398592
66	Follow-up	Sustained	No prior ASCT	CyTOF	BMMC	0.0184697
66	Follow-up	Sustained	No prior ASCT	CyTOF	BMMC	0.203166
66	Follow-up	Sustained	No prior ASCT	CyTOF	BMMC	0.0131926
67	Baseline	Sustained	No prior ASCT	CyTOF	BMMC	0.115546
67	Baseline	Sustained	No prior ASCT	CyTOF	BMMC	0.19958
67	Baseline	Sustained	No prior ASCT	CyTOF	BMMC	0.638655
67	Follow-up	Sustained	No prior ASCT	CyTOF	BMMC	0.111111
67	Follow-up	Sustained	No prior ASCT	CyTOF	BMMC	0.398693
67	Follow-up	Sustained	No prior ASCT	CyTOF	BMMC	0.117647
72	Baseline	Unsustained	No prior ASCT	CyTOF	BMMC	0.135553
72	Baseline	Unsustained	No prior ASCT	CyTOF	BMMC	0.0939358
72	Baseline	Unsustained	No prior ASCT	CyTOF	BMMC	2.13674
72	Follow-up	Unsustained	No prior ASCT	CyTOF	BMMC	0.0527046
72	Follow-up	Unsustained	No prior ASCT	CyTOF	BMMC	0.145631
72	Follow-up	Unsustained	No prior ASCT	CyTOF	BMMC	0.407074
77	Baseline	Unsustained	No prior ASCT	CyTOF	BMMC	0.16452
77	Baseline	Unsustained	No prior ASCT	CyTOF	BMMC	0.166097
77	Baseline	Unsustained	No prior ASCT	CyTOF	BMMC	0.411038
77	Follow-up	Unsustained	No prior ASCT	CyTOF	BMMC	0.0836653
77	Follow-up	Unsustained	No prior ASCT	CyTOF	BMMC	0.816733
77	Follow-up	Unsustained	No prior ASCT	CyTOF	BMMC	0.0916335
18	BeforeMaintenance	Unsustained	Prior ASCT	scRNAseq	PBMC	1.84783
22	BeforeMaintenance	Unsustained	Prior ASCT	scRNAseq	PBMC	2.48908
25	BeforeMaintenance	Sustained	No prior ASCT	scRNAseq	PBMC	1.49036
28	BeforeMaintenance	Unsustained	Prior ASCT	scRNAseq	PBMC	3.93893
30	BeforeMaintenance	Sustained	No prior ASCT	scRNAseq	PBMC	0.870486
37	BeforeMaintenance	Unsustained	Prior ASCT	scRNAseq	PBMC	0.621993
39	BeforeMaintenance	Unsustained	No prior ASCT	scRNAseq	PBMC	4.12778
4	BeforeMaintenance	Sustained	Prior ASCT	scRNAseq	PBMC	0.81746
43	BeforeMaintenance	Sustained	Prior ASCT	scRNAseq	PBMC	0.305677
44	BeforeMaintenance	Unsustained	No prior ASCT	scRNAseq	PBMC	1
52	BeforeMaintenance	Unsustained	Prior ASCT	scRNAseq	PBMC	0.454804
56	BeforeMaintenance	Sustained	No prior ASCT	scRNAseq	PBMC	1.25995
58	BeforeMaintenance	Unsustained	Prior ASCT	scRNAseq	PBMC	2.94083
60	BeforeMaintenance	Unsustained	Prior ASCT	scRNAseq	PBMC	0.826484
64	BeforeMaintenance	Sustained	No prior ASCT	scRNAseq	PBMC	7.97283
66	BeforeMaintenance	Sustained	No prior ASCT	scRNAseq	PBMC	0.95107
67	BeforeMaintenance	Sustained	No prior ASCT	scRNAseq	PBMC	3.17937
73	BeforeMaintenance	Sustained	No prior ASCT	scRNAseq	PBMC	15.1228
77	BeforeMaintenance	Unsustained	No prior ASCT	scRNAseq	PBMC	1.44068
88	BeforeMaintenance	Sustained	No prior ASCT	scRNAseq	PBMC	5.12157
18	DuringAfterMaintenance	Unsustained	Prior ASCT	scRNAseq	PBMC	1.34244
22	DuringAfterMaintenance	Unsustained	Prior ASCT	scRNAseq	PBMC	1.18464
25	DuringAfterMaintenance	Sustained	No prior ASCT	scRNAseq	PBMC	1.40401
28	DuringAfterMaintenance	Unsustained	Prior ASCT	scRNAseq	PBMC	3.71429
30	DuringAfterMaintenance	Sustained	No prior ASCT	scRNAseq	PBMC	0.679868
37	DuringAfterMaintenance	Unsustained	Prior ASCT	scRNAseq	PBMC	0.690749
39	DuringAfterMaintenance	Unsustained	No prior ASCT	scRNAseq	PBMC	1.4477
4	DuringAfterMaintenance	Sustained	Prior ASCT	scRNAseq	PBMC	2.33858
43	DuringAfterMaintenance	Sustained	Prior ASCT	scRNAseq	PBMC	0.347826
44	DuringAfterMaintenance	Unsustained	No prior ASCT	scRNAseq	PBMC	0.713768
52	DuringAfterMaintenance	Unsustained	Prior ASCT	scRNAseq	PBMC	2.29375
56	DuringAfterMaintenance	Sustained	No prior ASCT	scRNAseq	PBMC	0.735099
58	DuringAfterMaintenance	Unsustained	Prior ASCT	scRNAseq	PBMC	9.40741
60	DuringAfterMaintenance	Unsustained	Prior ASCT	scRNAseq	PBMC	1
64	DuringAfterMaintenance	Sustained	No prior ASCT	scRNAseq	PBMC	4.96984
66	DuringAfterMaintenance	Sustained	No prior ASCT	scRNAseq	PBMC	1.00227
67	DuringAfterMaintenance	Sustained	No prior ASCT	scRNAseq	PBMC	7.6875
73	DuringAfterMaintenance	Sustained	No prior ASCT	scRNAseq	PBMC	7.66667
77	DuringAfterMaintenance	Unsustained	No prior ASCT	scRNAseq	PBMC	2.3055
88	DuringAfterMaintenance	Sustained	No prior ASCT	scRNAseq	PBMC	4.43923

## Sheet: Supp Fig 16
CyTOF cell counts automatically classified by Astrolabe
Patient ID	Time point	MRD status	Transplant history	CD16 negative natural killer cells	CD16 positive natural killer cells	CD27 negative B cell	CD4 central memory T cell	CD4 effector memory RA T cell	CD4 negative CD8 negative T Cell	CD4 positive CD8 positive T Cell	CD8 central memory T cell	CD8 effector memory RA T cell	CD8 effector memory T cell	Classical monocytes	Conventional dedritic cell	Effector memory T cell	Intermediate monocytes	Myeloid dendritic cells	Naive CD8 T cells	Naive T helper cells	Natural killer T cells	Nonclassical monocytes	Plasmacytoid dendritic cells	Switched memory B cells	T regulatory cells
18	Baseline	Non-sustained	Prior ASCT	28485	8612	8696	3430	507	521	36	3073	3136	6214	9468	1270	5526	26	406	1214	869	0	79	668	87	568
18	Follow-up	Non-sustained	Prior ASCT	128	8	32	0	0	0	0	0	0	0	33	38	6	0	0	0	0	20	0	7	0	0
28	Baseline	Non-sustained	Prior ASCT	260	7	220	78	8	20	10	70	52	124	331	62	90	21	14	31	12	0	0	39	0	79
28	Follow-up	Non-sustained	Prior ASCT	1807	429	956	501	42	248	34	336	279	618	352	1623	176	35	77	112	70	136	101	186	14	151
29	Baseline	Sustained	Prior ASCT	12	8	445	10	0	0	0	21	0	48	8	16	18	0	0	0	5	0	5	0	0	10
29	Follow-up	Sustained	Prior ASCT	6658	1833	9433	4207	159	494	3138	3612	7555	11004	25422	3870	6586	410	839	2355	4317	2771	150	709	435	5742
37	Follow-up	Non-sustained	Prior ASCT	1883	159	1759	427	146	100	121	638	614	2847	841	459	994	0	30	44	48	849	14	94	30	70
39	Baseline	Non-sustained	No prior ASCT	240	115	82	35	5	11	0	45	6	72	270	603	52	0	12	6	8	37	74	7	8	11
39	Follow-up	Non-sustained	No prior ASCT	1172	100	53	1075	128	107	9	108	1486	365	14009	349	667	98	30	38	344	668	50	33	25	137
4	Baseline	Sustained	Prior ASCT	7	9	61	16	0	12	0	8	38	70	12	20	29	0	0	14	0	37	0	0	0	19
4	Follow-up	Sustained	Prior ASCT	71	111	79	82	29	13	6	50	105	301	90	1059	187	6	21	37	55	316	8	0	0	31
44	Follow-up	Non-sustained	No prior ASCT	1550	516	640	118	37	245	9	313	286	873	123	81	232	0	8	105	13	464	9	135	24	59
45	Baseline	Sustained	No prior ASCT	6584	889	2914	3747	621	4075	20	2583	7295	5515	4425	6729	3480	126	605	209	882	3964	178	86	113	4022
45	Follow-up	Sustained	No prior ASCT	3646	522	52	1861	81	213	6	571	511	1186	458	1401	822	17	19	114	210	949	93	7	13	1371
56	Baseline	Sustained	No prior ASCT	12376	1303	8766	6096	256	5450	239	3829	6992	7396	13673	15955	5433	647	824	4697	1149	11495	38	881	309	10019
56	Follow-up	Sustained	No prior ASCT	4036	608	566	78	0	58	5	94	102	275	155	1255	34	11	49	66	0	196	29	179	23	50
64	Baseline	Sustained	No prior ASCT	48	22	9	56	12	0	0	10	5	23	736	691	26	35	8	5	12	0	39	0	0	6
64	Follow-up	Sustained	No prior ASCT	919	26	1521	306	88	46	5	31	58	74	1508	769	170	0	17	46	40	0	20	227	30	146
66	Baseline	Sustained	No prior ASCT	1161	305	204	694	133	37	7	91	270	178	6537	301	277	271	35	171	283	602	0	112	22	585
66	Follow-up	Sustained	No prior ASCT	489	138	975	77	7	112	5	8	38	327	8982	208	147	67	93	6	5	86	35	0	99	74
67	Baseline	Sustained	No prior ASCT	516	79	261	304	55	53	10	41	58	186	93	3028	122	0	0	191	95	0	45	43	12	116
67	Follow-up	Sustained	No prior ASCT	207	45	948	61	17	27	0	14	39	40	95	1139	53	8	22	60	18	0	70	86	5	39
72	Baseline	Non-sustained	No prior ASCT	432	25	114	1797	79	86	92	168	185	433	270	720	1609	6	18	55	114	546	27	6	10	1382
72	Follow-up	Non-sustained	No prior ASCT	1473	404	228	587	76	100	62	126	740	351	213	143	911	6	9	225	210	645	0	22	6	172
77	Baseline	Non-sustained	No prior ASCT	1406	176	487	1564	632	1102	35	293	1097	1166	2799	3763	1162	21	266	1249	626	1279	25	788	15	1616
77	Follow-up	Non-sustained	No prior ASCT	396	146	1103	205	21	33	6	52	32	98	2172	1841	70	80	56	69	23	85	73	243	13	136

## Sheet: Supp Fig 20
Single-cell RNA sequencing cell counts automatically classified by Azimuth
Patient ID	Time point	MRD status	Transplant history	Intermediate B cell	Memory B cell	Naive B cells	Plasmablasts	CD4 central memory T cell	Cytotoxic CD4 T cell	Naive T helper cells	T regulatory cells	Terminal effector CD4 T cells	Central memory CD8 T cell	Naive CD8 T cells	Terminal effector CD8 T cells	Myeloid dendritic cells	Plasmacytoid dendritic cells	Classical monocytes	Non classical monocytes	CD56 bright NK cell	Natural killer cells	Proliferating NK cell	MAIT cells	Vd2 gamma delta T cells
4	Baseline	Sustained	Prior ASCT	9	2	105	1	78	80	33	13	2	3	4	245	7	1	87	10	8	39	1	0	9
4	Follow-up	Sustained	Prior ASCT	15	9	159	0	398	45	100	33	18	20	7	227	28	0	510	31	7	27	1	2	5
18	Baseline	Non-sustained	Prior ASCT	19	5	68	4	58	2	12	2	11	0	1	45	24	1	301	2	1	19	5	0	1
18	Follow-up	Non-sustained	Prior ASCT	95	112	936	101	406	38	10	107	78	23	6	447	37	0	1137	17	22	1346	1	0	37
22	Baseline	Non-sustained	Prior ASCT	12	18	20	0	184	22	339	18	7	16	9	204	4	0	4	0	0	13	0	0	0
22	Follow-up	Non-sustained	Prior ASCT	8	12	166	15	518	6	46	135	20	108	47	457	9	4	103	14	109	126	16	0	45
25	Baseline	Sustained	No prior ASCT	2	3	3	1	210	11	229	51	40	31	37	295	36	0	133	48	1	122	3	7	11
25	Follow-up	Sustained	No prior ASCT	1	1	52	2	758	50	486	202	113	65	101	980	59	13	508	129	13	794	4	34	50
28	Baseline	Non-sustained	Prior ASCT	39	22	353	4	453	1	42	9	11	82	1	48	36	7	733	28	4	9	2	1	0
28	Follow-up	Non-sustained	Prior ASCT	4	6	69	0	122	2	21	7	4	20	5	17	25	3	211	24	13	8	3	0	0
30	Baseline	Sustained	No prior ASCT	11	9	4	1	424	16	79	79	101	39	69	695	156	6	949	235	3	38	27	71	14
30	Follow-up	Sustained	No prior ASCT	0	3	19	0	138	12	8	6	42	3	1	299	28	2	290	14	2	22	4	15	21
37	Baseline	Non-sustained	Prior ASCT	35	20	877	1	247	15	40	13	47	31	3	548	47	8	559	47	5	52	11	18	4
37	Follow-up	Non-sustained	Prior ASCT	33	39	541	4	543	67	65	29	80	54	10	1071	17	14	975	27	11	119	9	24	5
39	Baseline	Non-sustained	No prior ASCT	8	16	17	3	2411	14	558	329	209	214	66	573	109	38	1167	222	29	439	10	30	10
39	Follow-up	Non-sustained	No prior ASCT	9	10	16	15	780	23	339	162	80	65	41	850	47	1	1295	131	16	426	15	13	21
43	Baseline	Sustained	Prior ASCT	12	6	357	1	129	21	71	14	45	2	5	909	21	10	292	87	74	367	7	5	26
43	Follow-up	Sustained	Prior ASCT	5	1	38	1	19	2	21	2	4	0	2	136	6	3	37	0	1	24	2	2	3
44	Baseline	Non-sustained	No prior ASCT	8	13	47	3	95	11	6	4	3	2	1	116	11	1	150	22	0	40	3	13	1
44	Follow-up	Non-sustained	No prior ASCT	12	13	96	1	120	22	39	10	6	10	4	262	5	3	120	3	0	35	2	14	5
52	Baseline	Non-sustained	Prior ASCT	1	8	142	3	345	413	50	48	105	59	7	2047	42	11	450	254	65	380	11	1	7
52	Follow-up	Non-sustained	Prior ASCT	0	3	11	0	215	53	63	24	12	17	4	139	5	0	71	3	6	17	4	0	2
56	Baseline	Sustained	No prior ASCT	16	50	246	0	229	63	100	59	24	9	1	367	71	7	789	251	19	472	10	2	15
56	Follow-up	Sustained	No prior ASCT	2	3	30	1	81	10	15	3	2	0	0	151	3	2	358	53	3	74	1	0	7
58	Baseline	Non-sustained	Prior ASCT	0	6	4	1	865	179	245	61	141	33	18	456	128	11	737	88	26	1288	20	2	74
58	Follow-up	Non-sustained	Prior ASCT	17	29	113	1	596	9	71	25	61	21	7	53	28	3	370	3	0	50	1	1	2
60	Baseline	Non-sustained	Prior ASCT	1	8	15	7	327	450	51	31	46	14	10	1071	16	3	258	192	20	946	15	1	19
60	Follow-up	Non-sustained	Prior ASCT	9	6	146	6	237	68	52	67	20	8	5	431	8	2	345	136	12	444	3	2	4
64	Baseline	Sustained	No prior ASCT	1	9	38	3	568	5	721	132	41	35	45	104	31	14	830	20	22	143	4	4	7
64	Follow-up	Sustained	No prior ASCT	9	16	224	6	993	7	911	157	74	71	51	309	48	1	621	61	28	257	2	8	10
66	Baseline	Sustained	No prior ASCT	2	0	11	1	112	67	73	20	39	7	2	318	21	14	648	129	9	417	4	18	17
66	Follow-up	Sustained	No prior ASCT	5	13	129	8	217	22	127	23	52	19	8	413	18	2	555	41	14	375	3	17	92
67	Baseline	Sustained	No prior ASCT	2	8	88	4	238	4	363	71	33	11	110	102	26	3	277	16	28	72	0	16	4
67	Follow-up	Sustained	No prior ASCT	2	9	86	0	147	0	59	19	21	12	3	17	10	6	219	14	1	17	4	4	6
73	Baseline	Sustained	No prior ASCT	7	34	92	2	155	3	654	37	13	11	20	26	23	7	399	33	20	141	1	5	1
73	Follow-up	Sustained	No prior ASCT	2	7	40	2	135	3	373	32	9	3	8	61	28	0	476	39	28	407	9	6	4
77	Baseline	Non-sustained	No prior ASCT	1	4	5	0	312	21	213	20	29	17	30	366	40	2	784	47	6	51	13	4	57
77	Follow-up	Non-sustained	No prior ASCT	20	24	182	3	670	26	411	53	55	27	36	464	62	29	883	75	11	396	5	1	129
88	Baseline	Sustained	No prior ASCT	1	1	0	2	587	14	557	71	77	41	96	118	35	21	536	159	36	806	7	27	11
88	Follow-up	Sustained	No prior ASCT	1	5	61	2	744	35	654	117	57	63	104	195	72	2	1195	117	42	696	5	16	4
CyTOF cell counts automatically classified by Astrolabe
Patient ID	Time point	MRD status	Transplant history	CD16 negative natural killer cells	CD16 positive natural killer cells	CD27 negative B cell	CD4 central memory T cell	CD4 effector memory RA T cell	CD4 negative CD8 negative T Cell	CD4 positive CD8 positive T Cell	CD8 central memory T cell	CD8 effector memory RA T cell	CD8 effector memory T cell	Classical monocytes	Conventional dedritic cell	Effector memory T cell	Intermediate monocytes	Myeloid dendritic cells	Naive CD8 T cells	Naive T helper cells	Natural killer T cells	Nonclassical monocytes	Plasmacytoid dendritic cells	Switched memory B cells	T regulatory cells
18	Baseline	Non-sustained	Prior ASCT	28485	8612	8696	3430	507	521	36	3073	3136	6214	9468	1270	5526	26	406	1214	869	0	79	668	87	568
18	Follow-up	Non-sustained	Prior ASCT	128	8	32	0	0	0	0	0	0	0	33	38	6	0	0	0	0	20	0	7	0	0
28	Baseline	Non-sustained	Prior ASCT	260	7	220	78	8	20	10	70	52	124	331	62	90	21	14	31	12	0	0	39	0	79
28	Follow-up	Non-sustained	Prior ASCT	1807	429	956	501	42	248	34	336	279	618	352	1623	176	35	77	112	70	136	101	186	14	151
29	Baseline	Sustained	Prior ASCT	12	8	445	10	0	0	0	21	0	48	8	16	18	0	0	0	5	0	5	0	0	10
29	Follow-up	Sustained	Prior ASCT	6658	1833	9433	4207	159	494	3138	3612	7555	11004	25422	3870	6586	410	839	2355	4317	2771	150	709	435	5742
37	Follow-up	Non-sustained	Prior ASCT	1883	159	1759	427	146	100	121	638	614	2847	841	459	994	0	30	44	48	849	14	94	30	70
39	Baseline	Non-sustained	No prior ASCT	240	115	82	35	5	11	0	45	6	72	270	603	52	0	12	6	8	37	74	7	8	11
39	Follow-up	Non-sustained	No prior ASCT	1172	100	53	1075	128	107	9	108	1486	365	14009	349	667	98	30	38	344	668	50	33	25	137
4	Baseline	Sustained	Prior ASCT	7	9	61	16	0	12	0	8	38	70	12	20	29	0	0	14	0	37	0	0	0	19
4	Follow-up	Sustained	Prior ASCT	71	111	79	82	29	13	6	50	105	301	90	1059	187	6	21	37	55	316	8	0	0	31
44	Follow-up	Non-sustained	No prior ASCT	1550	516	640	118	37	245	9	313	286	873	123	81	232	0	8	105	13	464	9	135	24	59
45	Baseline	Sustained	No prior ASCT	6584	889	2914	3747	621	4075	20	2583	7295	5515	4425	6729	3480	126	605	209	882	3964	178	86	113	4022
45	Follow-up	Sustained	No prior ASCT	3646	522	52	1861	81	213	6	571	511	1186	458	1401	822	17	19	114	210	949	93	7	13	1371
56	Baseline	Sustained	No prior ASCT	12376	1303	8766	6096	256	5450	239	3829	6992	7396	13673	15955	5433	647	824	4697	1149	11495	38	881	309	10019
56	Follow-up	Sustained	No prior ASCT	4036	608	566	78	0	58	5	94	102	275	155	1255	34	11	49	66	0	196	29	179	23	50
64	Baseline	Sustained	No prior ASCT	48	22	9	56	12	0	0	10	5	23	736	691	26	35	8	5	12	0	39	0	0	6
64	Follow-up	Sustained	No prior ASCT	919	26	1521	306	88	46	5	31	58	74	1508	769	170	0	17	46	40	0	20	227	30	146
66	Baseline	Sustained	No prior ASCT	1161	305	204	694	133	37	7	91	270	178	6537	301	277	271	35	171	283	602	0	112	22	585
66	Follow-up	Sustained	No prior ASCT	489	138	975	77	7	112	5	8	38	327	8982	208	147	67	93	6	5	86	35	0	99	74
67	Baseline	Sustained	No prior ASCT	516	79	261	304	55	53	10	41	58	186	93	3028	122	0	0	191	95	0	45	43	12	116
67	Follow-up	Sustained	No prior ASCT	207	45	948	61	17	27	0	14	39	40	95	1139	53	8	22	60	18	0	70	86	5	39
72	Baseline	Non-sustained	No prior ASCT	432	25	114	1797	79	86	92	168	185	433	270	720	1609	6	18	55	114	546	27	6	10	1382
72	Follow-up	Non-sustained	No prior ASCT	1473	404	228	587	76	100	62	126	740	351	213	143	911	6	9	225	210	645	0	22	6	172
77	Baseline	Non-sustained	No prior ASCT	1406	176	487	1564	632	1102	35	293	1097	1166	2799	3763	1162	21	266	1249	626	1279	25	788	15	1616
77	Follow-up	Non-sustained	No prior ASCT	396	146	1103	205	21	33	6	52	32	98	2172	1841	70	80	56	69	23	85	73	243	13	136
